# Supplementary material for: Unravelling Peritoneal Carcinomatosis Using Cross-Sectional Imaging Modalities
Source: Diagnostics (Basel). 2023 Jul 3;13(13):2253. doi: 10.3390/diagnostics13132253 (PMC10340753; doi:10.3390/diagnostics13132253)
Supplement: Supplementary file 1 [file diagnostics-13-02253-s001.zip]

Archive with 1 entries (1 files):
- diagnostics-2412560-supplementary.pdf
